# Supplementary material for: Hearing Loss and Risk of Stroke and Myocardial Infarction: A Systematic Review and Meta-Analysis
Source: J Clin Med. 2026 Jan 11;15(2):577. doi: 10.3390/jcm15020577 (PMC12841837; doi:10.3390/jcm15020577)
Supplement: Supplementary file 1 [file jcm-15-00577-s001.zip]

Archive with 1 entries (1 files):
- jcm-4055297-supplementary.pdf
